# Supplementary material for: RUNX2 repeat variation does not drive craniofacial diversity in marsupials
Source: BMC Evol Biol. 2017 May 4;17:110. doi: 10.1186/s12862-017-0955-6 (PMC5418715; doi:10.1186/s12862-017-0955-6)
Supplement: Supplementary file 1 — List of marsupial tissues and DNA samples used. (XLSX 11 kb) [file 12862_2017_955_MOESM1_ESM.xlsx]

## Sheet: Sheet1
	Order / Family	Species	Source	Acknowledgment
	Dasyuromorphia
	Dasyuridae	Sminthopsis crassicaudata	School of BioSciences, University of Melbourne
		Antechinus swainsonii	School of BioSciences, University of Melbourne
		Dasycercus blythi	School of BioSciences, University of Melbourne
		Dasyurus geoffroii	School of BioSciences, University of Melbourne
		Dasyurus maculatus	School of BioSciences, University of Melbourne
		Dasyurus viverrinus	School of BioSciences, University of Melbourne
		Phascogale tapoatafa	School of BioSciences, University of Melbourne
		Sarcophilus harrisii	School of BioSciences, University of Melbourne
	Thylacinidae	Thylacinus cynocephalus	Museum Victoria	Kevin Rowe
	Peramelemorphia
	Peremelidae	Perameles gunnii	School of BioSciences, University of Melbourne	Elizabeth Pharo
		Isoodon obesulus	Museum Victoria	Joanna Summers
	Notoryctemorphia
	Notoryctidae	Notoryctes typhlops	South Australian Museum, Adelaide, SA	Prof. Stephen Donnellan
	Diprotodontia
	Phascolarctidae	Phascolarctos cinereus	School of BioSciences, University of Melbourne
	Vombatidae	Vombatus ursinus	School of BioSciences, University of Melbourne
	Acrobatidae	Acrobates pygmaeus	School of BioSciences, University of Melbourne
	Phlangeridae	Trichosurus vulpecula	School of BioSciences, University of Melbourne
	Burramyidae	Cercartetus nanus	School of BioSciences, University of Melbourne
	Tarsipedidae	Tarsipes rostratus	School of BioSciences, University of Melbourne
	Pseudocheiridae	Pseudocheirus peregrinus	ARCUE, University of Melbourne	Lee Harrison
	Petauridae	Petaurus breviceps	ARCUE, University of Melbourne	Lee Harrison
	Macropodidae	Macropus giganteus	School of BioSciences, University of Melbourne
		Macropus agilis	School of BioSciences, University of Melbourne
		Macropus parma	School of BioSciences, University of Melbourne
		Wallabia bicolor	School of BioSciences, University of Melbourne
	Potoroidae	Potorous longipes	Museum Victoria	Joanna Summers
	Microbiotheria
	Microbiotheriidae	Dromiciops gliroides	School of BioSciences, University of Melbourne	Marilyn Renfree
	Didelphimorphia
	Didelphidae	Monodelphis domestica	School of BioSciences, University of Melbourne
		Didelphis virginiana	School of BioSciences, University of Melbourne
	Placental Controls
		Homo sapiens	School of BioSciences, University of Melbourne
		Mus musculus	School of BioSciences, University of Melbourne
		Rattus norvegicus	School of BioSciences, University of Melbourne
