# Supplementary material for: RUNX2 repeat variation does not drive craniofacial diversity in marsupials
Source: BMC Evol Biol. 2017 May 4;17:110. doi: 10.1186/s12862-017-0955-6 (PMC5418715; doi:10.1186/s12862-017-0955-6)
Supplement: Supplementary file 2 — Facial length measurement data. (XLSX 20 kb) [file 12862_2017_955_MOESM2_ESM.xlsx]

## Sheet: Sheet1
	Species name	Sex	Reg. number	Right Face (mm)	Right Proxy (mm)		Left Face (mm)	Left Proxy (mm)		Avg Face (mm)	Avg Proxy (mm)	Adjusted Face	Sex Avg Adj Face
	Dasyuromorphia
	Antechinus swainsonii	F	C13620	12.73	28.71		12.95	27.07		12.84	27.89	0.46038	0.46406
		?	C38114.1	12.94	27.42		12.65	27.29		12.795	27.355	0.467739
	Sminthopsis crassicaudata	F	C.13989	8.79	21.35		8.62	21.81		8.705	21.58	0.403383	0.403509
		M	C.9491	9.76	24.37		9.78	24.04		9.77	24.205	0.403636
	Phascogale tapoatafa	F	C.29693	16.06	41.17		15.56	40.87		15.81	41.02	0.385422	0.381868
		M	C.29694	16.25	43.84		16.86	43.68		16.555	43.76	0.378314
	Sarcophilus harrisii	F	C.6257	43.44	110.71		46.64	110.53		45.04	110.62	0.40716	0.403155
		M	C.6250	45.42	114.16		45.65	114		45.535	114.08	0.39915
	Thylacinus cynocephalus	F	C5741.1	60.27	178.56		62.65	176.47		61.46	177.515	0.346224	0.356181
		M	C5745	72.76	202		75.16	202		73.96	202	0.366139
	Dasyurus geoffroii	F	C.31515	24.23	64.55		24.77	65.08		24.5	64.815	0.377999	0.36904
		M	C.11075	26.8	75.65		27.72	75.76		27.26	75.705	0.360082
	Dasyurus maculatus	F	C.5778	26.94	79.84		27.37	79.41		27.155	79.625	0.341036	0.33713
		M	C.25985	31	91.2		29.83	91.35		30.415	91.275	0.333224
	Dasyurus viverrinus	F	C.6066	21.26	59.29		21.94	58.36		21.6	58.825	0.367191	0.367072
		M	C.6064	23.56	64.13		23.3	63.57		23.43	63.85	0.366954
	Dasycerus blythi	F	C.234	11.28	32.02		11.65	32.25		11.465	32.135	0.356776	0.356874
		M	C.35891	11.68	33.41		12.08	33.15		11.88	33.28	0.356971
	Peramelemorphia
	Perameles gunnii	F	C 18621	39.44	57.42		39.7	57.3		39.57	57.36	0.689854	0.686842
		M	C 24069	39.51	57.49		39.11	57.48		39.31	57.485	0.683831
	Isoodon obesulus	F	C 6528	29.5	53.09		29.53	53.91		29.515	53.5	0.551682	0.553599
		M	C 26668	30.86	55.27		30.78	55.69		30.82	55.48	0.555516
	Notoryctemorphia
	Notoryctes typhlops	F	C2902	11.18	19.54		11.11	19.75		11.145	19.645	0.56732	0.586017
		?	C10269	11.96	20.09		12.41	20.21		12.185	20.15	0.604715
	Vombatiforms
	Phascolarctos cinereus	F	C 2446	36.19	124.17		35.67	125.62		35.93	124.895	0.287682	0.293043
		M	C 2413	39.14	132.51		39.4	130.69		39.27	131.6	0.298404
	Vombatus ursinus	F	C 9477	57.85	133		55	132.18		56.425	132.59	0.42556	0.417776
		M	C 6655	65.65	162.26		67.22	161.82		66.435	162.04	0.409991
	Phlangeriformes
	Acrobates pygmaeus	F	C 22511	6.26	18.1		6.97	18		6.615	18.05	0.366482	0.37338
		M	C 31679	7.03	17.59		6.66	18.41		6.845	18	0.380278
	Cercartetus nanus	F	C 673.1	7.48	19.96		8.04	19.67		7.76	19.815	0.391623	0.400962
		M	C 24880.1	8.44	20.35		8.21	20.23		8.325	20.29	0.410301
	Tarsipes rostratus	F	C 226	11.43	22.86		11.21	21.54		11.32	22.2	0.50991	0.50991
	Pseudocheirus peregrinus	F	C 18980	16.64	55.69		16.96	55.74		16.8	55.715	0.301535	0.318514
		M	C 18999	19.63	56.22		18.18	56.48		18.905	56.35	0.335492
	Trichosurus vulpecula	F	C 37853	25.76	65.52		26.53	65.53		26.145	65.525	0.399008	0.391138
		M	C 26483	26.68	69.42		25.82	67.56		26.25	68.49	0.383268
	Petaurus breviceps	F	C 26479	10.03	30.43		10.23	30.39		10.13	30.41	0.333114	0.321217
		M	C 22671	9.99	32.57		10.19	32.67		10.09	32.62	0.309319
	Macropodiforms
	Macropus giganteus	F	C 24211	68.5	140.32		71.41	140.12		69.955	140.22	0.498895	0.502407
		M	C 24658	78.59	153.47		75.67	151.44		77.13	152.455	0.50592
	Macropus agilis	F	C 6532	45.15	99.92		44.84	100.13		44.995	100.025	0.449838	0.473224
		M	DTC 174	50.94	99.37		47.93	99.72		49.435	99.545	0.49661
	Macropus parma	F	C 17610	30.79	69.83		31.24	69.92		31.015	69.875	0.443864	0.436726
		M	C 9968	30.18	70.46		30.25	70.21		30.215	70.335	0.429587
	Wallabia bicolor	F	C 3540	41.6	101.58		41.24	98.99		41.42	100.285	0.413023	0.415042
		M	C 17562	42.55	102.57		42.96	102.46		42.755	102.515	0.417061
	Potorous longipes	F	C 31710	31.01	55.63		30.02	55.59		30.515	55.61	0.548732	0.542613
		M	C 31194	37.25	68.68		36.55	68.88		36.9	68.78	0.536493
	Microbiotheria
	Dromiciops gliroides	?	DigiMorph	9.5	22.96		9.28	23.02		9.39	22.99	0.408438	0.408438
	Didelpimorphia
	Monodelphis domestica	?	DigiMorph	12.63	35.55		12.563	35.309		12.5965	35.4295	0.355537	0.355537
	Didelphis virginiana	F	C 11130	42.84	97.33		42.09	96.36		42.465	96.845	0.438484	0.441217
		M	C 2201	46.19	103.9		45.73	103.15		45.96	103.525	0.443951
	Eutherian convergent taxa
	Chrysochloris asiatica	?	DigiMorph	9.41	18.5		9.66	18.87		9.535	18.685	0.510302	0.510302
	Vulpes vulpes	?	Sears et al. 2007	-	-		-	-		-	-	-	0.38
