# Supplementary material for: RUNX2 repeat variation does not drive craniofacial diversity in marsupials
Source: BMC Evol Biol. 2017 May 4;17:110. doi: 10.1186/s12862-017-0955-6 (PMC5418715; doi:10.1186/s12862-017-0955-6)
Supplement: Supplementary file 3 — Repeat purity data. (XLSX 26 kb) [file 12862_2017_955_MOESM3_ESM.xlsx]

## Sheet: Marsupial purities table
			Q Codons			A Codons
Order / Family	Scientific Name	Common Name	CAG	CAA	Purity	GCT	GCC	GCA	GCG	Purity	Q	A	Ratio
Dasyuromorphia
Dasyuridae	Antechinus swainsonii	Dusky Antechinus	14	3	0.941176	5	0	3	14	0.878788	17	22	0.772727
	Dasycecus blythi	Mulgara	14	3	0.941176	5	0	1	16	0.909091	17	22	0.772727
	Dasyurus geoffroii	Western Quoll	14	3	0.941176	5	0	1	16	0.909091	17	22	0.772727
	Dasyurus maculatus	Tiger Quoll	14	3	0.941176	5	0	1	16	0.909091	17	22	0.772727
	Dasyurus viverrinus	Eastern Quoll	14	3	0.941176	5	0	1	16	0.909091	17	22	0.772727
	Phascogale tapoatafa	Brush-tailed phascogale	14	3	0.941176	4	0	3	15	0.893939	17	22	0.772727
	Sarcophilus harrisii	Tasmanian Devil	14	3	0.941176	5	0	1	16	0.909091	17	22	0.772727
	Sminthopsis crassicaudata	Fat-Tailed Dunnart	15	2	0.960784	7	0	0	15	0.893939	17	22	0.772727
Thylacinidae	Thylacinus cynocephalus	Tasmanian Tiger	15	2	0.960784	6	2	5	8	0.793651	17	21	0.809524
Peramelemorphia
Peremelidae	Perameles gunni	Long-nosed Bandicoot	15	2	0.960784	7	0	0	15	0.893939	17	22	0.772727
	Isoodon obesulus	Short-nosed Bandicoot	14	3	0.941176	5	0	1	16	0.909091	17	22	0.772727
Notoryctemorphia
Notoryctidae	Notoryctes typhlops	Marsupial Mole	21	3	0.958333	0	2	5	15	0.893939	24	22	1.09091
Diprotodontia
Phascolarctidae	Phascolarctos cinereus	Koala	15	2	0.960784	7	0	0	15	0.893939	17	22	0.772727
Vombatidae	Vombatus ursinus	Wombat	15	2	0.960784	7	0	0	15	0.893939	17	22	0.772727
Acrobatidae	Acrobates pygmaeus	Feathertail Glider	15	2	0.960784	7	0	0	15	0.893939	17	22	0.772727
Phlangeridae	Trichosurus vulpecula	Brush Tail	14	2	0.958333	1	2	5	14	0.878788	16	22	0.727273
Burramyidae	Cercartetus nanus	Eastern pigmy possum	15	2	0.960784	7	0	0	15	0.893939	17	22	0.772727
Tarsipedidae	Tarsipes rostratus	Honey possum	15	2	0.960784	8	0	0	14	0.878788	17	22	0.772727
Pseudocheiridae	Pseudocheirus peregrinus	Ringtail Possum	13	3	0.9375	0	2	6	14	0.878788	16	22	0.727273
Petauridae	Petaurus breviceps	Sugar glider	15	2	0.960784	7	0	0	15	0.893939	17	22	0.772727
Macropodidae	Macropus giganteus	Eastern Grey Kangaroo	14	3	0.941176	7	1	1	13	0.863636	17	22	0.772727
	Macropus agilis	Agile Wallaby	14	2	0.958333	2	2	2	16	0.909091	16	22	0.727273
	Macropus parma	Parma Wallaby	15	2	0.960784	7	0	0	16	0.893939	17	23	0.73913
	Wallabia bicolor	Swamp Wallaby	15	2	0.960784	7	0	0	15	0.893939	17	22	0.772727
Potoroidae	Potorous longipes	Long footed Potoroo	15	2	0.960784	7	0	0	15	0.893939	17	22	0.772727
Microbiotheria
Microbiotheriidae	Dromiciops gliroides	Monito del Monte	13	3	0.9375	3	2	3	13	0.873016	16	21	0.761905
Didelphimorphia
Didelphidae	Monodelphis domestica	Short-tailed Opossom	13	3	0.8125	2	3	1	13	0.684211	16	19	0.842105
	Didelphis virginiana	Virginia Opossom	13	3	0.8125	1	2	4	12	0.631579	16	19	0.842105
			Average		0.941993	Average				0.873088

## Sheet: Ritzman et al.
	Q codons			A codons
ID	CAG	CAA	Purity	GCT	GCC	GCA	GCG	Purity	Q	A	Ratio
KU234465.1 Lagothrix lagotricha clone Lla001 Runt-related transcription factor 2 (Runx2) gene, partial cds	18	3	0.952381	3	0	4	10	0.862745	21	17	1.23529
KU234463.1 Saguinus midas clone Smi001 Runt-related transcription factor 2 (Runx2) gene, partial cds	16	3	0.947368	3	0	5	9	0.843137	19	17	1.11765
KU234460.1 Pithecia pithecia clone Ppi001 Runt-related transcription factor 2 (Runx2) gene, partial cds	18	4	0.939394	3	0	5	9	0.843137	22	17	1.29412
KU234462.1 Callithrix jacchus clone Cja001 Runt-related transcription factor 2 (Runx2) gene, partial cds	17	4	0.936508	3	0	5	9	0.843137	21	17	1.23529
KU234461.1 Saguinus oedipus clone Soe001 Runt-related transcription factor 2 (Runx2) gene, partial cds	17	4	0.936508	3	0	5	9	0.843137	21	17	1.23529
KU234459.1 Saimiri sciureus clone Ssc001 Runt-related transcription factor 2 (Runx2) gene, partial cds	18	4	0.939394	2	0	6	9	0.843137	22	17	1.29412
KU234437.1 Pan troglodytes verus clone Pt115 Runt-related transcription factor 2 (Runx2) gene, partial cds	23	3	0.961538	3	0	2	12	0.901961	26	17	1.52941
KU234435.1 Pan troglodytes verus clone Pt109 Runt-related transcription factor 2 (Runx2) gene, partial cds	22	3	0.96	3	0	2	12	0.901961	25	17	1.47059
KU234439.1 Pan troglodytes verus clone Pt154 Runt-related transcription factor 2 (Runx2) gene, partial cds	22	3	0.96	3	0	2	12	0.901961	25	17	1.47059
KU234441.1 Pan troglodytes troglodytes clone Pt197 Runt-related transcription factor 2 (Runx2) gene, partial cds	20	4	0.944444	3	0	2	12	0.901961	24	17	1.41176
KU234433.1 Pan paniscus clone Pp02 Runt-related transcription factor 2 (Runx2) gene, partial cds	19	4	0.942029	3	0	2	12	0.901961	23	17	1.35294
KU234440.1 Pan troglodytes schweinfurthii clone Pt161 Runt-related transcription factor 2 (Runx2) gene, partial cds	20	4	0.944444	3	0	2	12	0.901961	24	17	1.41176
KU234434.1 Pan troglodytes schweinfurthii clone Pt096 Runt-related transcription factor 2 (Runx2) gene, partial cds	20	4	0.944444	3	0	2	12	0.901961	24	17	1.41176
KU234438.1 Pan troglodytes verus clone Pt158 Runt-related transcription factor 2 (Runx2) gene, partial cds	21	4	0.946667	3	0	2	12	0.901961	25	17	1.47059
KU234464.1 Ateles geoffroyi clone Age001 Runt-related transcription factor 2 (Runx2) gene, partial cds	16	5	0.920635	3	0	5	9	0.843137	21	17	1.23529
KU234455.1 Macaca nemestrina clone Mne001 Runt-related transcription factor 2 (Runx2) gene, partial cds	20	4	0.944444	2	0	2	12	0.916667	24	16	1.5
KU234454.1 Macaca fascicularis clone Mfa053 Runt-related transcription factor 2 (Runx2) gene, partial cds	20	4	0.944444	2	0	2	12	0.916667	24	16	1.5
KU234453.1 Macaca fascicularis clone Mfa052 Runt-related transcription factor 2 (Runx2) gene, partial cds	20	4	0.944444	2	0	2	12	0.916667	24	16	1.5
KU234451.1 Macaca fascicularis clone Mfa048 Runt-related transcription factor 2 (Runx2) gene, partial cds	20	4	0.944444	2	0	2	12	0.916667	24	16	1.5
KU234450.1 Macaca fascicularis clone Mfa047 Runt-related transcription factor 2 (Runx2) gene, partial cds	20	4	0.944444	2	0	2	12	0.916667	24	16	1.5
KU234449.1 Macaca fascicularis clone Mfa046 Runt-related transcription factor 2 (Runx2) gene, partial cds	20	4	0.944444	2	0	2	12	0.916667	24	16	1.5
KU234452.1 Macaca fascicularis clone Mfa049 Runt-related transcription factor 2 (Runx2) gene, partial cds	20	4	0.944444	2	0	2	10	0.904762	24	14	1.71429
KU234457.1 Miopithecus talapoin clone Mta001 Runt-related transcription factor 2 (Runx2) gene, partial cds	20	4	0.944444	1	0	2	14	0.941176	24	17	1.41176
KU234447.1 Macaca mulatta clone Mmu001 Runt-related transcription factor 2 (Runx2) gene, partial cds	20	4	0.944444	1	0	2	14	0.941176	24	17	1.41176
KU234446.1 Cercocebus torquatus clone Cto001 Runt-related transcription factor 2 (Runx2) gene, partial cds	20	4	0.944444	1	0	2	14	0.941176	24	17	1.41176
KU234456.1 Papio hamadryas clone Pha001 Runt-related transcription factor 2 (Runx2) gene, partial cds	20	4	0.944444	1	0	3	13	0.921569	24	17	1.41176
KU234448.1 Mandrillus leucophaeus clone Mle001 Runt-related transcription factor 2 (Runx2) gene, partial cds	20	4	0.944444	1	0	3	13	0.921569	24	17	1.41176
KU234445.1 Cercopithecus cephus clone Cce001 Runt-related transcription factor 2 (Runx2) gene, partial cds	20	4	0.944444	1	0	3	13	0.921569	24	17	1.41176
KU234444.1 Cercocebus atys clone Cea001 Runt-related transcription factor 2 (Runx2) gene, partial cds	20	4	0.944444	1	0	3	13	0.921569	24	17	1.41176
KU234443.1 Cercocebus agilis clone Cag001 Runt-related transcription factor 2 (Runx2) gene, partial cds	20	4	0.944444	1	0	3	13	0.921569	24	17	1.41176
KU234442.1 Chlorocebus aethiops clone Cae001 Runt-related transcription factor 2 (Runx2) gene, partial cds	19	5	0.930556	1	0	3	13	0.921569	24	17	1.41176
KU234436.1 Pan troglodytes ellioti clone Pt114 Runt-related transcription factor 2 (Runx2) gene, partial cds	20	4	0.944444	3	0	2	12	0.901961	24	17	1.41176
KU234467.1 Leontopithecus rosalia clone Lro001 Runt-related transcription factor 2 (Runx2) gene, partial cds	16	5	0.920635	4	0	5	8	0.823529	21	17	1.23529
KU234472.1 Eulemur albifrons clone Efu002 Runt-related transcription factor 2 (Runx2) gene, partial cds	18	4	0.939394	2	0	3	8	0.871795	22	13	1.69231
KU234458.1 Carlito syrichta clone Tsy001 Runt-related transcription factor 2 (Runx2) gene, partial cds	22	1	0.985507	1	1	0	16	0.962963	23	18	1.27778
KU234466.1 Alouatta caraya clone Aca001 Runt-related transcription factor 2 (Runx2) gene, partial cds	14	4	0.925926	2	0	4	8	0.857143	18	14	1.28571
KU234473.1 Nycticebus coucang clone Nco001 Runt-related transcription factor 2 (Runx2) gene, partial cds	15	5	0.916667	1	1	3	13	0.907407	20	18	1.11111
KU234471.1 Varecia variegata clone Vva001 Runt-related transcription factor 2 (Runx2) gene, partial cds	18	4	0.939394	2	0	4	12	0.888889	22	18	1.22222
KU234468.1 Perodicticus potto clone Ppo001 Runt-related transcription factor 2 (Runx2) gene, partial cds	15	6	0.904762	3	0	3	12	0.888889	21	18	1.16667
KU234469.1 Lemur catta clone Lca001 Runt-related transcription factor 2 (Runx2) gene, partial cds	16	5	0.920635	2	0	4	11	0.882353	21	17	1.23529
KU234470.1 Propithecus coquereli clone Pvc001 Runt-related transcription factor 2 (Runx2) gene, partial cds	17	4	0.936508	2	0	2	13	0.921569	21	17	1.23529
		Average	0.94163				Average	0.897596

## Sheet: Pointer et al.
	Q codons			A codons
ID	CAG	CAA	Purity	GCT	GCC	GCA	GCG	Purity	GTA [V]	Q	A	Ratio
NM_001278483.1_Rattus_norvegicus_runtrelated_transcription_factor_2_(Runx2)_transcript_variant_1_mRNA	28	3	0.967742	0	2	8	7	0.823529	0	31	17	1.82353
NM_001146038.2_Mus_musculus_runt_related_transcription_factor_2_(Runx2)_transcript_variant_1_mRNA	22	7	0.91954	0	2	7	9	0.833333	0	29	18	1.61111
XM_012523577.1_PREDICTED:_Dasypus_novemcinctus_runtrelated_transcription_factor_2_(RUNX2)_transcript_variant_X1_mRNA	19	3	0.954545	0	1	3	12	0.916667	1	22	16	1.375
XM_004325821.1_PREDICTED:_Tursiops_truncatus_runtrelated_transcription_factor_2like_(LOC101315641)_partial_mRNA	22	4	0.948718	0	1	1	11	0.948718	0	26	13	2
XM_011354760.1_PREDICTED:_Pteropus_vampyrus_runtrelated_transcription_factor_2_(RUNX2)_transcript_variant_X1_mRNA	19	4	0.942029	0	1	4	11	0.895833	0	23	16	1.4375
XM_013977989.1_PREDICTED:_Sus_scrofa_runtrelated_transcription_factor_2_(RUNX2)_mRNA	17	5	0.924242	0	2	4	11	0.882353	0	22	17	1.29412
gi|393803279|gb|JQ405328.1|_Choloepus_didactylus_runtrelated_transcription_factor_2_(Runx2)_gene_partial_cds	12	2	0.952381	1	1	3	12	0.901961	0	14	17	0.823529
FN415038.1_Equus_caballus_microsatellite_DNA_locus_ABGe9097	16	7	0.898551	0	1	0	2	0.888889	0	23	3	7.66667
gi|393803293|gb|JQ405335.1|_Zaedyus_pichiy_runtrelated_transcription_factor_2_(Runx2)_gene_partial_cds	17	4	0.936508	0	1	3	12	0.916667	1	21	16	1.3125
XM_004590413.2_PREDICTED:_Ochotona_princeps_runtrelated_transcription_factor_2_(RUNX2)_transcript_variant_X1_mRNA	18	3	0.952381	2	1	3	11	0.882353	0	21	17	1.23529
gi|393803289|gb|JQ405333.1|_Chaetophractus_villosus_runtrelated_transcription_factor_2_(Runx2)_gene_partial_cds	18	1	0.982456	0	0	6	10	0.875	0	19	16	1.1875
XM_015468902.1_PREDICTED:_Bos_taurus_runtrelated_transcription_factor_2_(RUNX2)_transcript_variant_X1_mRNA	16	5	0.920635	0	1	3	12	0.916667	0	21	16	1.3125
XM_016191561.1_PREDICTED:_Erinaceus_europaeus_runt_related_transcription_factor_2_(RUNX2)_transcript_variant_X1_mRNA	12	3	0.933333	0	1	1	10	0.944444	0	15	12	1.25
gi|393803287|gb|JQ405332.1|_Tamandua_tetradactyla_isolate_Tam3_runtrelated_transcription_factor_2_(Runx2)_gene_partial_cds	18	4	0.939394	0	1	4	10	0.888889	1	22	15	1.46667
gi|393803281|gb|JQ405329.1|_Choloepus_hoffmanni_runtrelated_transcription_factor_2_(Runx2)_gene_partial_cds	11	3	0.928571	1	1	3	11	0.895833	0	14	16	0.875
gi|393803291|gb|JQ405334.1|_Priodontes_maximus_runtrelated_transcription_factor_2_(Runx2)_gene_partial_cds	16	3	0.947368	0	1	4	10	0.888889	1	19	15	1.26667
gi|393803277|gb|JQ405327.1|_Microgale_dobsoni_runtrelated_transcription_factor_2_(Runx2)_gene_partial_cds	18	2	0.966667	0	1	3	10	0.904762	1	20	14	1.42857
gi|393803283|gb|JQ405330.1|_Cyclopes_didactylus_runtrelated_transcription_factor_2_(Runx2)_gene_partial_cds	14	2	0.958333	0	1	3	11	0.911111	0	16	15	1.06667
XM_013156585.1_PREDICTED:_Cavia_porcellus_runtrelated_transcription_factor_2_(Runx2)_mRNA	11	4	0.911111	0	1	0	3	0.916667	0	15	4	3.75
		Average	0.94129				Average	0.896451
