# Supplementary material for: RUNX2 repeat variation does not drive craniofacial diversity in marsupials
Source: BMC Evol Biol. 2017 May 4;17:110. doi: 10.1186/s12862-017-0955-6 (PMC5418715; doi:10.1186/s12862-017-0955-6)
Supplement: Supplementary file 4 — Copywrite information for images used in the study. (XLSX 12 kb) [file 12862_2017_955_MOESM4_ESM.xlsx]

## Sheet: Sheet1
	Skull images	Reg no.	Photographer/s	Copyright licence
	Wallabia bicolour	C 23021	Marnie Rawlinson, Cathy Accurso and Ken Walker	Copyright Museum Victoria / CC BY (Licensed as Attribution 4.0 International)
	Macropus giganteus	C 23033	Marnie Rawlinson, Cathy Accurso and Ken Walker	Copyright Museum Victoria / CC BY (Licensed as Attribution 4.0 International)
	Pseudocheirus peregrinus	C 28713	Marnie Rawlinson, Cathy Accurso and Ken Walker	Copyright Museum Victoria / CC BY (Licensed as Attribution 4.0 International)
	Trichosurus vulpecula	C 3564	Marnie Rawlinson, Cathy Accurso and Ken Walker	Copyright Museum Victoria / CC BY (Licensed as Attribution 4.0 International)
	Phascolarctos cinereus	C 28633	Marnie Rawlinson, Cathy Accurso and Ken Walker	Copyright Museum Victoria / CC BY (Licensed as Attribution 4.0 International)
	Vombatus ursinus	C 9499	Marnie Rawlinson, Cathy Accurso and Ken Walker	Copyright Museum Victoria / CC BY (Licensed as Attribution 4.0 International)
	Antechinus swainsonii	C 7498	Marnie Rawlinson, Cathy Accurso and Ken Walker	Copyright Museum Victoria / CC BY (Licensed as Attribution 4.0 International)
	Dasyurus viverrinus	C 6073	Marnie Rawlinson, Cathy Accurso and Ken Walker	Copyright Museum Victoria / CC BY (Licensed as Attribution 4.0 International)
	Perameles gunnii	C 24061	Marnie Rawlinson, Cathy Accurso and Ken Walker	Copyright Museum Victoria / CC BY (Licensed as Attribution 4.0 International)
	Marsupial images
	Didelphis virginiana	Virginian Opossum	By PiccoloNamek at the English language Wikipedia,	Wikimedia Commons / CC BY-SA 3.0, https://commons.wikimedia.org/w/index.php?curid=1103751
	Dromiciops gliroides	Monito del monte	By José Luis Bartheld from Valdivia, Chile - Monito del Monte,	Wikimedia Commons / CC BY 2.0, https://commons.wikimedia.org/w/index.php?curid=7198520
	Perameles gunnii	Eastern barred bandicoot	By JJ Harrison (jjharrison89@facebook.com) - Own work,	Wikimedia Commons / CC BY-SA 3.0, https://commons.wikimedia.org/w/index.php?curid=11051942
	Phascolarctos cinerus	Koala	By Diliff - Own work,	Wikimedia Commons / CC BY-SA 3.0, https://commons.wikimedia.org/w/index.php?curid=361837
	Macropus giganteus	Eastern grey Kangaroo	By Sklmsta - Own work,	Wikimedia Commons / CC0, https://commons.wikimedia.org/w/index.php?curid=9887321
	Trichosurus vulpecula	Brushtail possum	By JJ Harrison (jjharrison89@facebook.com) - Own work,	Wikimedia Commons / CC BY-SA 2.5, https://commons.wikimedia.org/w/index.php?curid=5992634
	Cercartetus nanus	Eastern pygmy possum	By Photo by Phil Spark - flickr: Pilliga Forest: Threatened Eastern Pygmy Possum,	Wikimedia Commons / CC BY 2.0, https://commons.wikimedia.org/w/index.php?curid=23944993
	Sminthopsis crassicaudata	Fat tailed dunnart	By Alan - Fat-Tailed DunnartUploaded by berichard,	Wikimedia Commons / CC BY 2.0, https://commons.wikimedia.org/w/index.php?curid=8795189
	Vombatus ursinus	Wombat	By JJ Harrison (jjharrison89@facebook.com) - Own work,	Wikimedia Commons / CC BY-SA 3.0, https://commons.wikimedia.org/w/index.php?curid=8661812
	Sarcophilus harrisii	Tasmanian devil	By JJ Harrison (jjharrison89@facebook.com) - Own work,	Wikimedia Commons / CC BY-SA 3.0, https://commons.wikimedia.org/w/index.php?curid=12262604
	Thylacinus cynocephalus	Tasmanian tiger	Credit Tasmanian Museum and Art Gallary (TMAG)	Reproduced by permission
	Canis lupus dingo	Dingo	Purchased Adobe Stock images	Standard license
	Notoryctes typhlops	Marsupial Mole	Purchased Aus Scape stock images	Non-exclusive editorial use of the following image in student paper by PhD candidate at the School of BioSciences, University of Melbourne. No other rights are assigned.
	Chrysochloris asiatica	Cape golden mole	By I, Killer18,	Wikimedia Commons / CC BY-SA 3.0, https://commons.wikimedia.org/w/index.php?curid=2322055
